# Supplementary material for: Test–Retest Reliability of Physiological Variables During Submaximal Seated Upper-Body Poling in Able-Bodied Participants
Source: Front Physiol. 2021 Nov 30;12:749356. doi: 10.3389/fphys.2021.749356 (PMC8669804; doi:10.3389/fphys.2021.749356)
Supplement: Supplementary file 1 [file Table_1.XLSX]

## Sheet: Data_long
Participant	TestDay	RPE	Stage	AbsVO2	VCO2	VE	HR	BLa
1	1	9	1	1.16767	1.03633	38.1667	81.7833	1.57
2	1	9	1	1.55217	1.49867	45.5	111.283	2.63
3	1	9	1	1.15433	1.0015	31.6667	missing	1.7
4	1	9	1	0.966667	0.786	23.6667	87.9	2.05
5	1	9	1	2.07983	1.98117	70.3333	missing	2.38
6	1	9	1	1.627	1.3445	47.1667	101.1	2.38
7	1	9	1	1.1145	0.9625	34.1667	83	2.19
8	1	9	1	1.43083	1.35817	44.8333	105.717	3.21
9	1	9	1	0.989667	0.790667	22.3333	86.95	1.21
10	1	9	1	1.5715	1.38717	47.8333	missing	2.86
11	1	9	1	1.0345	0.91	32.8333	missing	3
12	1	9	1	0.7205	0.6665	29.1667	89.3167	1.69
1	1	11	2	1.46733	1.36333	43.1667	89.6667	1.8
2	1	11	2	1.68783	1.6385	48	117.983	2.73
3	1	11	2	1.20467	1.10717	32.5	115	1.41
4	1	11	2	1.44933	1.27367	37	98.2333	2.07
5	1	11	2	2.493	2.59317	98.8333	154	3.11
6	1	11	2	1.885	1.63883	54.5	110.383	3.11
7	1	11	2	1.149	1.0485	38	87.35	2.21
8	1	11	2	1.68467	1.66017	56.8333	127.75	4.9
9	1	11	2	1.08183	0.928167	28.1667	89.2167	1.41
10	1	11	2	1.64833	1.55567	54	missing	1.61
11	1	11	2	1.23417	1.11267	38.1667	104	3.45
12	1	11	2	0.895833	0.845	35	99.1333	1.53
1	1	13	3	1.769	1.7685	58.5	98.75	2.94
2	1	13	3	1.998	2.00367	63.3333	125.433	2.39
3	1	13	3	1.53317	1.39417	40.1667	134	2.4
4	1	13	3	1.65133	1.613	48.8333	106.467	1.72
5	1	13	3	2.8285	3.0175	127.5	178	missing
6	1	13	3	2.29683	2.12217	71.8333	126.75	4.68
7	1	13	3	1.32383	1.3635	53.5	96.7833	2.32
8	1	13	3	2.08217	2.11333	78.6667	150.15	5.55
9	1	13	3	1.21517	1.05767	34	99.5333	1.83
10	1	13	3	1.79833	1.7595	60.3333	missing	5.06
11	1	13	3	1.39783	1.37767	46.1667	111	4.27
12	1	13	3	1.14333	1.20217	45.6667	125.167	2.66
1	1	15	4	2.15067	2.3735	92.3333	109.867	3.96
2	1	15	4	2.46983	2.65717	85.1667	144.583	5.66
3	1	15	4	1.88467	1.77183	53.6667	144	3.34
4	1	15	4	1.90317	1.83767	61.6667	116.617	2.71
5	1	15	4	3.084	3.217	152	186	12.06
6	1	15	4	2.99033	3.01183	110.667	154.75	6.87
7	1	15	4	1.88017	1.84133	68.6667	116.933	4.29
8	1	15	4	2.53217	2.79133	113.5	169.75	8.63
9	1	15	4	1.65317	1.58783	48	116.05	3.63
10	1	15	4	2.2745	2.29583	79.3333	missing	5.55
11	1	15	4	1.9725	2.20967	76	132	6.33
12	1	15	4	1.65417	1.83867	68	142.883	6.23
1	2	9	1	1.12083	0.976167	37.5	missing	1.19
2	2	9	1	1.357	1.2555	38.6667	103.317	1.51
3	2	9	1	1.17	1.12133	34.6667	109.45	1.36
4	2	9	1	1.03183	0.804667	26.6667	81.3	1.59
5	2	9	1	1.957	2.03733	70.5	missing	3.52
6	2	9	1	1.55317	1.309	46.1667	97.0167	2.04
7	2	9	1	1.0805	0.9155	30.3333	76.8167	1.74
8	2	9	1	1.42367	1.407	47	108.233	3.07
9	2	9	1	0.972333	0.847	24.3333	85.8167	1.28
10	2	9	1	1.452	1.47467	54.8333	112.883	3.42
11	2	9	1	1.11617	1.10617	41	94.6167	2.92
12	2	9	1	0.832667	0.703	31.8333	87.7167	2.56
1	2	11	2	1.40667	1.24167	46.3333	88.1833	1.34
2	2	11	2	1.58017	1.437	42.6667	108.533	2.02
3	2	11	2	1.22383	1.08867	32	113.55	1.25
4	2	11	2	1.49133	1.2325	37.6667	88.8333	2.34
5	2	11	2	2.29	2.46	95.6667	152	6.71
6	2	11	2	1.88933	1.70967	56.5	113	2.81
7	2	11	2	1.12117	0.956	31.3333	79.0833	1.68
8	2	11	2	1.7375	1.80367	60.1667	122.133	4.21
9	2	11	2	1.15183	1.04083	33.3333	88.4333	1.84
10	2	11	2	1.5275	1.443	49.6667	119.783	4.66
11	2	11	2	1.16967	1.08633	39.8333	95.25	3.3
12	2	11	2	0.937167	0.819333	36.8333	90.4	2.44
1	2	13	3	1.78833	1.884	73.6667	97.6333	1.84
2	2	13	3	1.82367	1.74317	52.8333	115.717	3.21
3	2	13	3	1.50233	1.40683	38	118.717	1.88
4	2	13	3	1.72733	1.60767	50.6667	99.4833	2.44
5	2	13	3	2.71533	3.05617	137.167	177	8.33
6	2	13	3	2.38617	2.322	74.1667	129.667	4
7	2	13	3	1.2965	1.293	49	89.8167	2.1
8	2	13	3	2.096	2.0915	72	139.917	5.74
9	2	13	3	1.33	1.2175	38	100.767	2.37
10	2	13	3	1.80717	1.78967	59	136.617	4.37
11	2	13	3	1.4755	1.4495	49.8333	103.033	4.36
12	2	13	3	1.25467	1.21017	47.6667	110.2	2.88
1	2	15	4	2.195	2.37533	100.833	110.417	3.17
2	2	15	4	2.34117	2.44033	75.6667	131.567	5.59
3	2	15	4	1.78217	1.76017	45	130.15	2.7
4	2	15	4	1.91867	1.8335	60.3333	107.083	5.17
5	2	15	4	3.08933	3.3765	161.667	187	12.38
6	2	15	4	2.99683	3.12467	109.167	151.683	6.77
7	2	15	4	1.716	1.62883	58.5	107.85	2.64
8	2	15	4	2.53733	2.7035	100.5	154.967	8.2
9	2	15	4	1.7135	1.79733	54	119.95	3.13
10	2	15	4	2.059	2.123	70.1667	150.583	4.34
11	2	15	4	1.8905	1.994	68.8333	115.8	6.85
12	2	15	4	1.82533	1.99933	78	140.533	4.41
1	3	9	1	1.23083	1.11483	41.1667	79.9167	0.81
2	3	9	1	1.39283	1.2025	37.1667	105.2	2.23
3	3	9	1	1.09933	0.958667	27.3333	117.7	2.19
4	3	9	1	1.082	0.969667	30.5	87.3167	1.44
5	3	9	1	1.74617	1.77983	74.6667	128.9	5.67
6	3	9	1	1.6145	1.51017	45.8333	108.217	1.86
7	3	9	1	0.986333	0.889833	33.1667	70.1167	1.8
8	3	9	1	1.3845	1.4015	42.3333	99.25	2.23
9	3	9	1	1.0075	0.9235	26.6667	80.3833	2.17
10	3	9	1	1.56233	1.60367	59	107.583	3.33
11	3	9	1	1.04517	1.1405	43.8333	92.7833	3.03
12	3	9	1	0.8015	0.753833	28.6667	93.6167	1.2
1	3	11	2	1.32183	1.16683	44.8333	85.8833	1.31
2	3	11	2	1.63683	1.54117	45	109.467	2.63
3	3	11	2	1.24083	1.19533	39	117.217	1.97
4	3	11	2	1.36683	1.38567	40.1667	99.3	3.1
5	3	11	2	2.2365	2.3965	97.3333	148.2	6.31
6	3	11	2	1.95967	1.93783	55.6667	118.95	1.56
7	3	11	2	1.10433	1.03333	37	75.1	1.91
8	3	11	2	1.64583	1.72633	55.3333	114.017	3.2
9	3	11	2	1.12617	1.04233	31.1667	86.3667	2.06
10	3	11	2	1.5985	1.55467	57.8333	111.517	3.72
11	3	11	2	1.06583	0.932	34.6667	95.1333	2.81
12	3	11	2	0.907667	0.874833	35.1667	95.75	1.44
1	3	13	3	1.6895	1.654	58.5	91.9667	2.36
2	3	13	3	1.84967	1.77417	50.8333	117.6	2.8
3	3	13	3	1.42767	1.24917	35.6667	121.25	2.78
4	3	13	3	1.77317	1.99833	57.5	112.017	3.7
5	3	13	3	2.63567	2.88867	119.333	170.317	7.78
6	3	13	3	2.23583	2.37	72.6667	131.033	1.94
7	3	13	3	1.25583	1.271	49.5	84.3833	2.68
8	3	13	3	2.00367	2.23683	72.3333	134.417	5.27
9	3	13	3	1.36267	1.30583	36.6667	97.6667	2.24
10	3	13	3	1.814	1.74467	58.8333	129.283	4.16
11	3	13	3	1.41983	1.39817	46.5	103.017	4.21
12	3	13	3	1.305	1.338	50.5	116.417	2.32
1	3	15	4	2.1785	2.40217	94	108.217	4.07
2	3	15	4	2.31583	2.4065	70	132.383	6.59
3	3	15	4	1.71933	1.80417	52.1667	127	3.13
4	3	15	4	1.87467	2.11117	62.5	122.067	4.49
5	3	15	4	2.83417	3.1205	137.833	178.95	10.31
6	3	15	4	2.8095	3.23	104.667	152.233	2.23
7	3	15	4	1.66867	1.71967	67.5	101.133	3.49
8	3	15	4	2.39683	2.66517	94.5	154.25	7.25
9	3	15	4	1.60517	1.71617	50.8333	112.017	4.81
10	3	15	4	2.19267	2.14	75.6667	139.017	5.85
11	3	15	4	1.80583	1.98533	64.6667	114.883	6.83
12	3	15	4	1.82883	2.19167	85	144.583	4.31
1	4	9	1	1.24633	1.09467	46.1667	missing	1.28
2	4	9	1	1.38817	1.22617	38.5	105.067	1.63
3	4	9	1	1.14967	0.997333	31.5	101.933	0.74
4	4	9	1	0.842667	0.703167	22.6667	80.15	1.67
5	4	9	1	2.05967	missing	missing	127.533	4.77
6	4	9	1	1.53567	1.57983	48.5	106	0.95
7	4	9	1	0.994167	0.902333	33.5	72.9	1.36
8	4	9	1	1.463	1.37283	43.6667	100.767	2.4
9	4	9	1	1.07567	0.959833	27.8333	88.5833	1.39
10	4	9	1	1.538	1.52467	50.5	111.867	2.19
11	4	9	1	1.0395	0.928833	34.5	88.1333	1.03
12	4	9	1	0.8025	0.709667	30.8333	87.1667	1.59
1	4	11	2	1.4045	1.31167	55.1667	89	1.73
2	4	11	2	1.558	1.42083	43	110.1	1.56
3	4	11	2	1.25283	1.13817	34.5	104.083	1.43
4	4	11	2	1.357	1.277	39.6667	93.5833	2.22
5	4	11	2	2.43417	missing	missing	144.083	4.75
6	4	11	2	1.8835	2.15583	63	105.817	2.67
7	4	11	2	1.069	1.12733	49.6667	80.95	1.83
8	4	11	2	1.74567	1.7125	54.3333	113.567	3.11
9	4	11	2	1.10733	1.01067	28.1667	91.7667	1.51
10	4	11	2	1.657	1.54517	54.1667	119.1	2.43
11	4	11	2	1.10317	0.983667	36.6667	91.2	2.16
12	4	11	2	0.910167	0.812833	35.3333	89.8333	1.69
1	4	13	3	1.754	1.76633	74.1667	96	2.62
2	4	13	3	1.83317	1.7445	52.5	118	1.67
3	4	13	3	1.507	1.54133	47.5	111.717	1.54
4	4	13	3	1.552	1.6035	50.6667	103	3.67
5	4	13	3	2.688	2.8645	130.333	167.25	8.56
6	4	13	3	2.22767	2.64217	77.8333	122.367	3.7
7	4	13	3	1.34433	1.27833	52	87.0833	1.62
8	4	13	3	1.9695	2.0255	66.1667	124.95	4.98
9	4	13	3	1.3685	1.29017	37.8333	101.067	1.65
10	4	13	3	1.84367	1.78567	59.1667	129.2	3.37
11	4	13	3	1.4385	1.44967	51.3333	99.4667	1.63
12	4	13	3	1.245	1.25617	48.6667	106.267	2.47
1	4	15	4	2.20117	2.31583	107.5	106	3.71
2	4	15	4	2.28383	2.41283	76.5	134.733	5.17
3	4	15	4	1.78333	1.861	58.3333	120.45	2.72
4	4	15	4	1.80217	1.78783	56.5	111.3	3.36
5	4	15	4	2.98083	3.174	145.5	181.05	missing
6	4	15	4	2.98867	missing	113.167	133.5	3.91
7	4	15	4	1.74933	1.69233	69	103.433	4.88
8	4	15	4	2.45783	2.61567	90.6667	146.8	6.72
9	4	15	4	1.71533	1.75133	50.6667	119.45	3.54
10	4	15	4	2.31467	2.32967	77.3333	149.117	5.07
11	4	15	4	1.83183	2.09433	75.8333	113.067	5.96
12	4	15	4	1.628	1.79917	64.3333	128.617	4.99

## Sheet: Participant characteristics
	Age (years)	Body height (cm)	Body mass (kg)
1	31	176	75.5
2	29	187	96
3	26	185	67.4
4	29	190	97
5	26	186	77.1
6	26	187	103
7	27	182	95.1
8	34	186.5	83.6
9	29	172.5	73.5
10	28	178	92.8
11	26	185	84.1
12	25	180	70.9
13	36	186	72.3
Mean	28.6154	183.154	83.7154
SD	3.33013	5.10875	11.8601
